# Supplementary material for: Butyrate reduces adherent-invasive E. coli-evoked disruption of epithelial mitochondrial morphology and barrier function: involvement of free fatty acid receptor 3
Source: Gut Microbes. 2023 Dec 11;15(2):2281011. doi: 10.1080/19490976.2023.2281011 (PMC10730202; doi:10.1080/19490976.2023.2281011)
Supplement: Supplemental Material [file KGMI_A_2281011_SM8049.zip]

Archive with 10 entries (9 files):
- KGMI_Supplemental figures and tables/
- KGMI_Supplemental figures and tables/Hamed Fig S1.tiff
- KGMI_Supplemental figures and tables/Hamed Fig S2.tiff
- KGMI_Supplemental figures and tables/Hamed Fig S3.tiff
- KGMI_Supplemental figures and tables/Hamed Fig S4.tiff
- KGMI_Supplemental figures and tables/Hamed Fig S5.tiff
- KGMI_Supplemental figures and tables/Hamed Fig S6.tiff
- KGMI_Supplemental figures and tables/Hamed Fig S7.tiff
- KGMI_Supplemental figures and tables/Hamed Fig S8.tiff
- KGMI_Supplemental figures and tables/Supplemental tables and figures legends.docx
